# Supplementary material for: GRouNdGAN: GRN-guided simulation of single-cell RNA-seq data using causal generative adversarial networks
Source: Nat Commun. 2024 May 14;15:4055. doi: 10.1038/s41467-024-48516-6 (PMC11525796; doi:10.1038/s41467-024-48516-6)
Supplement: Supplementary file 4 — Supplementary Data 1 [file 41467_2024_48516_MOESM4_ESM.xlsx]

## Sheet: Sheet1_FileDescription
Description of different sheets
Sheet1_FileDescription: This sheet
Sheet2_performance_resemblance: The performance of different simulators in generating realistic simulated data using five datasets. This sheet corresponds to the section "GRouNdGAN generates realistic scRNA-seq data" (Tables 1-2, and Figure 2), as well as the section "GRouNdGAN achieves high performance on other datasets" (Table 3).
Sheet3_Datasets: Statistics and properites of data used for this study.

## Sheet: Sheet2_performance_resemblance
Dataset	Simulator	Num TFs regulating each gene	On training data						On testing data
			N (number of cells)	RF AUROC score	Cosine distance	Euclidean distance	miLISI	MMD	N (number of cells)	RF AUROC score	Cosine distance	Euclidean distance	miLISI	MMD
PBMC-CTL	Control	N/A	1000	0.5	0.000127614	85.5513	1.90633	0.0117961	1000	0.5	0.000190258	98.7549	1.90861	0.0115714
	scGAN	N/A		0.55	0.000621974	185.633	1.89365	0.016179		0.59	0.000953317	221.606	1.88881	0.0307588
	GRouNdGAN	15 (found using GRNBoost2)		0.53	0.000180066	94.7584	1.90327	0.0135386		0.54	0.000573397	181.689	1.89119	0.0256292
	GRouNdGAN	15 (found using PPCOR)		0.58	0.000197411	101.18	1.87935	0.0142205		0.57	0.000824571	217.172	1.88159	0.0277244
	scDESIGN2	N/A		0.78	0.00106949	230.694	1.78737	0.0326131		0.76	0.00100374	228.512	1.73643	0.0653637
	SPARsim	N/A		0.96	0.000608027	176.417	1.66298	0.256641		0.95	0.00104499	235.149	1.62497	0.30944
PBMC-All	Control	N/A	1000	0.5	0.000243187	114.636	1.91345	0.0133192	1000	0.5	0.000217795	116.267	1.90886	0.012253
	scGAN	N/A		0.55	0.00070858	265.889	1.90242	0.0149003		0.58	0.000811815	299.913	1.9044	0.0349136
	GRouNdGAN	15 (found using GRNBoost2)		0.51	0.000200689	150.909	1.89911	0.0143705		0.53	0.000278533	168.276	1.89945	0.0167602
	cscGAN (projection discriminator)	N/A		0.54	0.000436902	228.075	1.89407	0.0184885		0.56	0.000251532	241.666	1.90667	0.0298534
	cWGAN (by concatenation)	N/A		0.54	0.000631869	307.645	1.89278	0.0170125		0.57	0.000526428	238.941	1.88974	0.0269018
	scDESIGN2	N/A		0.93	0.00107926	373.152	1.52512	0.0949731		0.91	0.000569701	256.364	1.52973	0.124489
	SPARsim	N/A		0.97	0.000765145	309.689	1.40185	0.271167		0.96	0.000352323	244.867	1.38531	0.307498
	scDESIGN2 (with cell type info)	N/A		0.66	0.0005548	285.971	1.82495	0.0254315		0.86	0.000316799	180.518	1.81269	0.0458063
	SPARsim (with cell type info)	N/A		0.96	0.000344217	183	1.66292	0.294099		0.96	0.000193834	157.522	1.65933	0.286674
BoneMarrow	Control	N/A	1000	0.5	0.000293136	45.553	1.90501	0.00791035	500	0.5	0.00254953	123.603	1.92108	0.032939
	scGAN	N/A		0.56	0.000940204	81.1138	1.90592	0.0195103		0.81	0.00476193	185.819	1.84119	0.0641479
	cscGAN (projection discriminator)	N/A		0.54	0.000790119	69.3363	1.90073	0.0141334		0.82	0.00409007	163.345	1.86477	0.0566286
	cWGAN (by concatenation)	N/A		0.57	0.00116813	85.662	1.90356	0.0172976		0.81	0.00574386	193.599	1.85128	0.0552205
	GRouNdGAN	15 (found using GRNBoost2)		0.53	0.000405073	53.5159	1.90778	0.0152265		0.75	0.00398827	153.053	1.88379	0.0511034
	scDESIGN2	N/A		0.9	0.00189471	119.413	1.50719	0.136944		0.86	0.00498503	170.937	1.56149	0.163644
	SPARsim	N/A		1	0.00567901	207.67	1.20053	0.294115		0.99	0.0069201	212.311	1.23506	0.292212
	scDESIGN2 (with cell type info)	N/A		0.57	0.000726342	67.1497	1.77743	0.0216505		0.87	0.00693923	216.04	1.84659	0.056382
	SPARsim (with cell type info)	N/A		0.99	0.0302275	815.708	1.1893	2.27433		0.99	0.0522611	779.099	1.25322	1.79145
Dahlin	Control	N/A	1000	0.5	9.7096e-05	48.1945	1.90817	0.0127098	1000	0.5	0.000100613	49.9355	1.91055	0.012364
	scGAN	N/A		0.56	0.000207603	70.4869	1.89937	0.0160787		0.57	0.000273407	79.3562	1.89959	0.0329217
	GRouNdGAN	15 (found using GRNBoost2)		0.52	0.000110507	50.9869	1.9062	0.0143704		0.54	0.000118792	53.412	1.90912	0.0260955
Tumor-malignant	Control	N/A	1000	0.5	0.000296414	100.698	1.90373	0.0136827	1000	0.5	0.000493824	123.445	1.90114	0.0136664
	scGAN	N/A		0.53	0.00127947	198.651	1.90163	0.0154614		0.56	0.000656128	141.382	1.89682	0.0148261
	GRouNdGAN	15 (found using GRNBoost2)		0.53	0.000590026	133.75	1.89786	0.0143957		0.57	0.000981212	173.907	1.89198	0.0146623
Tumor-All	Control	N/A	1000	0.5	0.000504017	139.115	1.89892	0.0149508	1000	0.5	0.000501752	136.275	1.90616	0.0139871
	scGAN	N/A		0.54	0.00125515	211.931	1.88971	0.0189738		0.55	0.000864804	171.797	1.89434	0.0208029
	GRouNdGAN	15 (found using GRNBoost2)		0.53	0.00141478	227.096	1.89651	0.019586		0.52	0.000612855	144.927	1.88745	0.0209737
Legend: The performance of different simulators in generating realistic simulated data using three datasets. The test metrics are calculated between simulated cells and the real test set. The training metrics are calculated between the simualted cells and a randomly selected subset of the training set with the same size.
N (number of cells): Number of cells used for the analysis.
RF AUROC score: AUROC score of a Random Forest classifier tasked to predict cell labels (generated/real). A value closer to 0.5 is better. The RF was trained and tested on shuffled real/generated data using a 70/30 train/test split.
Cosine distance: Cosine distance between the centroids of the real cells and the simulated cells.
Euclidean distance: Euclidean distance between the centroid of the real cells and the simulated cells.
miLISI: Mean integration Local Inverse Simpon's Index (iLISI) score. It was obtained by taking the mean of all iLISI scores of real and generated cells. LISI was computed using the 2D coordinates of a t-SNE embeddings jointly fitted on real and generated cells.
MMD: Maximum Mean Discrepancy between real and generated cell distributions.
Control: The RF score is set to 0.5 for control, corresponding to the perfect performance (completley random). For other training set metrics of Control, the values are calculated between two randomly selected sets of real cells from the training set with equal size the number of simulated cells. For other test set metrics , the values are calculated using two halves of the real test dataset.

## Sheet: Sheet3_Datasets
Dataset	Number of cells in the training set	Number of cells in the held-out test set	Total Number of genes and TFs (highly variable)	Num TFs
PBMC-CTL	19773	1000	1000	95
PBMC-All	67579	1000	1000	63
PMBC-NaiveT	15666	1000	1000	62
BoneMarrow	2230	500	1000	87
Dahlin	43802	1000	1000	54
Tumour-malignant	88203	1000	1000	55
Tumour-All	136147	1000	1000	46
Legend: The characteristic of the experimental datasets used in this study.
