# Supplementary material for: GRouNdGAN: GRN-guided simulation of single-cell RNA-seq data using causal generative adversarial networks
Source: Nat Commun. 2024 May 14;15:4055. doi: 10.1038/s41467-024-48516-6 (PMC11525796; doi:10.1038/s41467-024-48516-6)
Supplement: Supplementary file 5 — Supplementary Data 2 [file 41467_2024_48516_MOESM5_ESM.xlsx]

## Sheet: Sheet1_FileDescription
Description of different sheets
Sheet1_FileDescription: This sheet
Sheet2_Stability Analysis: Stability analysis studies performed on GRouNdGAN. Corresponds to the section "GRouNdGAN generates realistic scRNA-seq data".
Sheet3_Effect_GRN (PBMC-CTL): Effect of different GRN properties on GRouNdGAN's performance on the PBMC-CTL dataset. Corresponds to sections "GRouNdGAN generates realistic scRNA-seq data" and "Causal GRN preparation".
Sheet4_Effect_GRN (BoneMarrow): Effect of different GRN properties on GRouNdGAN's performance on the BoneMarrow dataset. Corresponds to sections "GRouNdGAN generates realistic scRNA-seq data" and "Causal GRN preparation".

## Sheet: Sheet2_Stability Analysis
Dataset	Training/Test Splits	Simulator	Num TFs regulating each gene	N (number of cells)	Run	On training data					On testing data
						RF AUROC score	Cosine distance	Euclidean distance	miLISI	MMD	RF AUROC score	Cosine distance	Euclidean distance	miLISI	MMD
PBMC-CTL	Random Option 1	GRouNdGAN	15	1000	1	0.52	0.000147343	86.3579	1.90374	0.0127661	0.55	0.000785053	209.539	1.89762	0.0188814
					2	0.54	0.000164151	91.2399	1.89018	0.0127329	0.55	0.00085938	216.819	1.89532	0.0203234
					3	0.5	0.000171423	96.2046	1.90299	0.0138457	0.55	0.000844181	212.722	1.88247	0.021334
					4	0.53	0.000144601	88.1199	1.90737	0.0143998	0.56	0.00085187	218.011	1.88058	0.019371
					5	0.52	0.000155747	108.089	1.9007	0.0135851	0.54	0.000831842	226.19	1.88862	0.0210698
				5000	Mean	0.522	0.000156653	94.0022	1.901	0.0134659	0.55	0.000834465	216.656	1.88892	0.0201959
					Std	0.0148324	1.12597e-05	8.71705	0.00650401	0.00071724	0.00707107	2.94386e-05	6.30248	0.00754729	0.00105872
PBMC-CTL	Random Option 2	GRouNdGAN	15	1000	1	0.53	0.000125	80.3834	1.89776	0.0134868	0.55	0.000807047	208.3	1.90367	0.019908
					2	0.54	0.000131488	80.4897	1.90543	0.0145119	0.54	0.000849962	213.242	1.90055	0.0196843
					3	0.54	0.000183105	99.4553	1.90687	0.0127871	0.55	0.000998497	241.207	1.90095	0.0190181
					4	0.51	0.00012809	80.1686	1.9051	0.0131682	0.55	0.000738263	208.792	1.89853	0.0206936
					5	0.52	0.000164151	96.3533	1.89813	0.0129423	0.52	0.000786126	213.419	1.89882	0.0180758
				5000	Mean	0.528	0.000146367	87.3701	1.90266	0.0133793	0.542	0.000835979	216.992	1.9005	0.019476
					Std	0.0130384	2.58744e-05	9.67942	0.00435532	0.000685673	0.0130384	9.93459e-05	13.7474	0.00205862	0.000985243
PBMC-CTL	Random Option 3	GRouNdGAN	15	1000	1	0.5	0.000137806	83.7888	1.89933	0.0124309	0.53	0.000734448	206.158	1.89102	0.0193453
					2	0.54	0.00014472	90.9486	1.90189	0.0141846	0.56	0.000799417	223.744	1.88229	0.018822
					3	0.5	0.000100195	70.538	1.89949	0.0140799	0.53	0.000679731	190.364	1.88561	0.0190063
					4	0.49	0.000136793	81.9765	1.89846	0.0140799	0.54	0.000767231	215.321	1.88773	0.018767
					5	0.53	0.00017035	91.6523	1.90093	0.0129696	0.54	0.00082016	224.931	1.8845	0.0197914
				5000	Mean	0.512	0.000137973	83.7808	1.90002	0.013549	0.54	0.000760197	212.104	1.88623	0.0191464
					Std	0.0216795	2.51117e-05	8.5435	0.00136799	0.000799004	0.0122474	5.55001e-05	14.3038	0.00331998	0.000425563
PBMC-NaiveT	Random Option 4	GRouNdGAN	15	1000	1	0.55	0.000201583	93.7867	1.918	0.012771	0.54	0.000126362	73.8601	1.88308	0.0134547
					2	0.54	0.000128269	75.5495	1.90666	0.0125145	0.55	0.000113308	69.9571	1.8882	0.0136813
					3	0.57	0.000142813	78.6859	1.89693	0.0136858	0.55	0.000143945	79.0727	1.88837	0.0135007
					4	0.54	0.000159979	83.1596	1.89864	0.0149723	0.53	0.000134349	78.0782	1.88756	0.0135111
					5	0.54	0.000141442	80.261	1.90724	0.0128645	0.53	0.000120342	73.5823	1.89312	0.0136364
				5000	Mean	0.548	0.000154817	82.2885	1.90549	0.0133616	0.54	0.000127661	74.9101	1.88807	0.0135568
					Std	0.0130384	2.8467e-05	6.99053	0.00838269	0.00100159	0.01	1.19495e-05	3.70007	0.00355978	9.68166e-05
PBMC-NativeT	Random Option 5	GRouNdGAN	15	1000	1	0.55	0.000124335	74.0391	1.90424	0.0131949	0.53	0.000131667	76.1827	1.8832	0.0136823
					2	0.56	0.000136673	80.4459	1.89484	0.0136093	0.53	0.000111103	71.7152	1.88846	0.013851
					3	0.55	0.000102878	74.1248	1.89674	0.0135523	0.55	0.000143886	79.3943	1.89715	0.0133035
					4	0.54	0.000132442	81.8593	1.90034	0.0129466	0.55	0.000119567	73.623	1.89484	0.0137689
					5	0.52	0.000120938	72.5631	1.90001	0.0134681	0.55	0.000133693	76.3268	1.89866	0.0137391
				5000	Mean	0.544	0.000123453	76.6065	1.89923	0.0133542	0.542	0.000127983	75.4484	1.89246	0.013669
					Std	0.0135647	1.17133e-05	3.77973	0.00323742	0.000248521	0.00979796	1.14442e-05	2.61342	0.00579309	0.000190657
PBMC-NaiveT	Random Option 6	GRouNdGAN	15	1000	1	0.53	0.000124931	73.8965	1.89169	0.0134974	0.56	0.000112236	72.2522	1.89143	0.0131031
					2	0.56	0.000114679	70.336	1.89818	0.0125947	0.53	0.00011754	71.0565	1.88569	0.012657
					3	0.53	0.000116944	75.1004	1.89817	0.0135671	0.54	0.000114322	71.214	1.9047	0.0133762
					4	0.54	0.00013119	75.3364	1.89724	0.0121732	0.53	0.000132024	76.2379	1.89662	0.0132535
					5	0.55	0.000121355	72.5871	1.89544	0.0126324	0.54	0.000109613	69.9827	1.89873	0.0136939
				5000	Mean	0.542	0.00012182	73.4513	1.89614	0.012893	0.54	0.000117147	72.1487	1.89543	0.0132167
					Std	0.0130384	6.56621e-06	2.0569	0.00273153	0.000611276	0.0122474	8.80822e-06	2.42336	0.00723021	0.000381016
Legend: The performance of GRouNdGAN in generating realistic simulated data using PBMC-CTL and PBMC-NaiveT datasets. Results in each table includes 5 runs (batches) of 1000 simulated cells. For each reference datast (PBBC-CTL and PBMC-NaiveT), three random splits of training/testing of the reference data was performed and different GRNs were inferred and different models were trained.
N (number of cells): Number of cells used for the analysis.
RF AUROC score: AUROC score of a Random Forest classifier tasked to predict cell labels (generated/real). A value closer to 0.5 is better. The RF was trained and tested on shuffled real/generated data using a 70/30 train/test split.
Cosine distance: Cosine distance between the ‘centroid’ cell of real cells and generated cells.
Euclidean distance: Euclidean distance between the ‘centroid’ cell of real cells and a generated cells.
miLISI: Mean integration Local Inverse Simpon's Index (iLISI) score. It was obtained by taking the mean of all iLISI scores of real and generated cells. LISI was computed using the 2d coordinates of a t-SNE embeddings jointly fitted on real and generated cells.
MMD: Maximum Mean Discrepancy between real and generated cell distributions.

## Sheet: Sheet3_Effect_GRN (PBMC-CTL)
Dataset	Simulator	N (number of cells)	GRN property: each gene is regulated by	On training data					On testing data
				RF AUROC score	Cosine distance	Euclidean distance	miLISI	MMD	RF AUROC score	Cosine distance	Euclidean distance	miLISI	MMD
PBMC-CTL	GRouNdGAN	1000	Top 30 TFs	0.5	0.000135303	86.0544	1.90655	0.0129547	0.53	0.00063622	177.348	1.88966	0.0206323
	GRouNdGAN		Top 25 TFs	0.51	0.000142217	85.7723	1.89677	0.0134683	0.53	0.000630677	181.591	1.89657	0.0188615
	GRouNdGAN		Top 20 TFs	0.51	0.000139475	86.3602	1.89961	0.0125029	0.53	0.000682473	192.523	1.887	0.0194245
	GRouNdGAN		Top 15 TFs	0.53	0.000180066	94.7584	1.90327	0.0135386	0.54	0.000573397	181.689	1.89119	0.0256292
	GRouNdGAN		Top 10 TFs	0.53	0.000223398	106.966	1.90783	0.0137286	0.58	0.000801682	218.187	1.87724	0.0330657
	GRouNdGAN		Top 5 TFs	0.55	0.000234544	114.299	1.88245	0.0142173	0.59	0.000927329	226.505	1.89445	0.0323865
	GRouNdGAN		Top 3 TFs	0.78	0.00244629	346.466	1.71783	0.0516424	0.78	0.00325501	427.533	1.69672	0.0718345
	GRouNdGAN		Bottom 10 TFs	0.94	0.0111929	754.72	1.50453	0.564232	0.98	0.0129873	825.621	1.55944	0.35463
	Control		NA	0.5	0.000127614	85.5513	1.90633	0.0117961	0.5	0.000190258	98.7549	1.90861	0.0115714
Legend: The performance of GRouNdGAN in generating realistic simulated data using different GRNs based on PBMC-CTL data.
Control: The values when two halves of real data (test set) used to calculate the metrics.
N (number of cells): Number of cells used for the analysis.
RF AUROC score: AUROC score of a Random Forest classifier tasked to predict cell labels (generated/real). A value closer to 0.5 is better. The RF was trained and tested on shuffled real/generated data using a 70/30 train/test split.
Cosine distance: Cosine distance between the ‘centroid’ cell of real cells and generated cells.
Euclidean distance: Euclidean distance between the ‘centroid’ cell of real cells and a generated cells.
miLISI: Mean integration Local Inverse Simpon's Index (iLISI) score. It was obtained by taking the mean of all iLISI scores of real and generated cells. LISI was computed using the 2d coordinates of a t-SNE embeddings jointly fitted on real and generated cells.
MMD: Maximum Mean Discrepancy between real and generated cell distributions.

## Sheet: Sheet4_Effect_GRN (BoneMarrow)
Dataset	Simulator	GRN property: each gene is regulated by	On training data						On testing data
			N (number of cells)	RF AUROC score	Cosine distance	Euclidean distance	miLISI	MMD	N (number of cells)	RF AUROC score	Cosine distance	Euclidean distance	miLISI	MMD
BoneMarrow	GRouNdGAN	Top 15 TFs	1000	0.53	0.000405073	53.5159	1.90778	0.0152265	500	0.75	0.00398827	153.053	1.88379	0.0511034
	GRouNdGAN	Top 10 TFs		0.63	0.00112355	82.3841	1.88789	0.0252051		0.73	0.00466228	175.218	1.86862	0.0541438
	GRouNdGAN	Top 5 TFs		0.62	0.00107861	85.832	1.77124	0.0211327		0.76	0.00529897	180.607	1.80521	0.0666064
	GRouNdGAN	Top 3 TFs		0.81	0.00258803	125.902	1.67128	0.0466728		0.83	0.00692427	201.844	1.65508	0.123362
	GRouNdGAN	Bottom 10 TFs		0.99	0.227025	1166.55	1.0869	1.00151		0.99	0.237949	1192.59	1.15319	1.07061
	Control	NA		0.5	0.000293136	45.553	1.90501	0.00791035		0.5	0.00254953	123.603	1.92108	0.032939
Legend: The performance of GRouNdGAN in generating realistic simulated data using different GRNs based on BoneMarrow data.
Positive Control: The values when two halves of real data (test set) used to calculate the metrics.
N (number of cells): Number of cells used for the analysis.
RF AUROC score: AUROC score of a Random Forest classifier tasked to predict cell labels (generated/real). A value closer to 0.5 is better. The RF was trained and tested on shuffled real/generated data using a 70/30 train/test split.
Cosine distance: Cosine distance between the ‘centroid’ cell of real cells and generated cells.
Euclidean distance: Euclidean distance between the ‘centroid’ cell of real cells and a generated cells.
miLISI: Mean integration Local Inverse Simpon's Index (iLISI) score. It was obtained by taking the mean of all iLISI scores of real and generated cells. LISI was computed using the 2d coordinates of a t-SNE embeddings jointly fitted on real and generated cells.
MMD: Maximum Mean Discrepancy between real and generated cell distributions.
