# Supplementary material for: GRouNdGAN: GRN-guided simulation of single-cell RNA-seq data using causal generative adversarial networks
Source: Nat Commun. 2024 May 14;15:4055. doi: 10.1038/s41467-024-48516-6 (PMC11525796; doi:10.1038/s41467-024-48516-6)
Supplement: Supplementary file 6 — Supplementary Data 3 [file 41467_2024_48516_MOESM6_ESM.xlsx]

## Sheet: Sheet1_FileDescription
Description of different sheets
Sheet1_FileDescription: This sheet
Sheet2_PBMC-CTL_GRNInference: Benchmark of different GRN inference methods on the PBMC-CTL dataset.
Sheet3_BoneMarrow_GRNInference: Benchmark of different GRN inference methods on the BoneMarrow dataset.
Sheet4_PBMC-ALL_GRNInference: Benchmark of different GRN inference methods on the PBMC-ALL dataset.
Sheet5_PBMC-CTL-GRNDensities: Recovery of GRNs of various densities on the PBMC-CTL dataset
Sheet6_BoneMarrow_GRNDensities: Recovery of GRNs of various densities on the BoneMarrow dataset
Sheet7_PosNegGRN-Swapped: Performance of GRNBoost2 in recovering imposed edges (positive control) versus unimposed edges (negative control).
Sheet8_PBMC-CTL-GRNTypes: Performance of GRNBoost2 on PBMC-CTL when different types of GRN are imposed.

## Sheet: Sheet2_PBMC-CTL_GRNInference
Dataset	Imposed GRN	GRN Evaluated On	GRN Inference Algorithm	Data Source	N (number of cells)	AUPRC	Precision at k per gene (top TF consistency)
							k = 1	k = 2	k = 3	k = 4	k = 5
PBMC-CTL	For each gene, the top TFs ranked as 1, 3, 5, 7, 9	The imposed GRN (positive control)	PIDC	GRouNdGAN	19773	0.8	0.937853	0.954237	0.942373	0.905367	0.820113
			GENIE3			0.71	0.958192	0.89435	0.840301	0.776271	0.689492
			PPCOR			0.31	0.701695	0.577966	0.487006	0.422881	0.374463
			GRNBoost2			0.68	0.927684	0.868927	0.80791	0.749435	0.67661
			CeSpGRN*		1000	0.26	0.534653	0.480198	0.419142	0.361386	0.306931
			Random baseline	N/A	N/A	0.05	0.0108696	0.0217391	0.0326087	0.0434783	0.0543478
			GRNBoost2	Real data	19773	0.28	0.480769	0.449661	0.434012	0.41233	0.397059
		The unimposed GRN (negative control): For each gene, the top TFs ranked as 2, 4, 6, 8, 10	PIDC	GRouNdGAN	19773	0.05	0	0.00226244	0.00527903	0.00791855	0.0126697
			GENIE3			0.12	0.0146893	0.0372881	0.0580038	0.0816384	0.114124
			PPCOR			0.06	0.0180791	0.0299435	0.0354049	0.0437853	0.0458757
			GRNBoost2			0.09	0.00903955	0.020904	0.0320151	0.0387006	0.0551412
			CeSpGRN*		1000	0.11	0.108911	0.108911	0.122112	0.128713	0.138614
			Random baseline	N/A	N/A	0.05	0.010989	0.021978	0.032967	0.043956	0.0549451
			GRNBoost2	Real data	19773	0.24	0.359322	0.346893	0.345763	0.34887	0.346893
Legend: Performance of different GRN inference methods in reconstructing the imposed GRN vs. unimposed GRN using PBMC-CTL.
Imposed GRN: The GRN imposed by GRouNdGAN when simulating data.
GRN Evaluated On: The GRN used as ground truth when evaluating the performance of different GRN inference methods.
Data Source: Source of single-cell RNA-seq dataset (GRouNdGAN-simulated, scGAN-simulated, or the real dataset).
N (number of cells): Number of cells used for the analysis.
AUPRC: Area under the precision-recall curve.
Precision at k per gene (top TF consistency): Precision at K per gene (Precision at K when finding top 1 TFs, top 2 TFs, ... for each gene).
Note: In this analysis GRNBoost2 was not provided with a list of TFs to make it consistent with other GRN inference methods.
* CeSpGRN was benchmarked on a subset of the data due to its high computational cost. This subset contains 95 TFs and 100 target genes across 1000 cells.

## Sheet: Sheet3_BoneMarrow_GRNInference
Dataset	Imposed GRN	GRN Evaluated On	GRN Inference Algorithm	Data Source	N (number of cells)	AUPRC	Precision at k per gene (top TF consistency)
							k = 1	k = 2	k = 3	k = 4	k = 5
BoneMarrow	For each gene, the top TFs ranked as 1, 3, 5, 7, 9	The imposed GRN (positive control)	PIDC	GRouNdGAN	2230	0.83	0.991199	0.976898	0.942428	0.882563	0.791199
			GENIE3			0.65	0.921892	0.846535	0.756876	0.685919	0.618922
			GRNBoost2			0.57	0.839384	0.767327	0.704437	0.642189	0.583058
			PPCOR			0.29	0.646865	0.523102	0.43821	0.367712	0.315952
			LEAP			0.09	0.324532	0.253575	0.211221	0.176018	0.155776
			SCODE			0.09	0.182618	0.149615	0.13128	0.127888	0.127393
			SINCERITIES			0.0381748	0.0341034	0.0412541	0.0403374	0.040429	0.0391639
			CeSpGRN*		1000	0.29	0.64	0.505	0.41	0.3525	0.314
			Random baseline	N/A	N/A	0.06	0.0120482	0.0240964	0.0361446	0.0481928	0.060241
			GRNBoost2	Real data	2230	0.28	0.587459	0.49615	0.455812	0.431518	0.409681
		The unimposed GRN (negative control): For each gene, the top TFs ranked as 2, 4, 6, 8, 10	PIDC	GRouNdGAN	2230	0.07	0.00110011	0.00220022	0.0110011	0.0294279	0.0550055
			GENIE3			0.08	0.00660066	0.0220022	0.043271	0.0583058	0.0717272
			GRNBoost2			0.07	0.0165017	0.030253	0.0410708	0.0459296	0.0521452
			PPCOR			0.06	0.0264026	0.0363036	0.0414375	0.0442794	0.0457646
			LEAP			0.05	0.0253025	0.0456546	0.046938	0.0517052	0.0521452
			SCODE			0.09	0.152915	0.147965	0.138614	0.134763	0.134213
			SINCERITIES			0.05	0.0330033	0.0308031	0.0311698	0.0305281	0.0281628
			CeSpGRN*		1000	0.06	0.04	0.05	0.0466667	0.0525	0.054
			Random baseline	N/A	N/A	0.06	0.0120482	0.0240964	0.0361446	0.0481928	0.060241
			GRNBoost2	Real data	2230	0.24	0.30143	0.356986	0.36487	0.354785	0.342134
Legend: Performance of different GRN inference methods in reconstructing the imposed GRN vs. unimposed GRN using BoneMarrow.
Imposed GRN: The GRN imposed by GRouNdGAN when simulating data.
GRN Evaluated On: The GRN used as ground truth when evaluating the performance of different GRN inference methods.
Data Source: Source of single-cell RNA-seq dataset (GRouNdGAN-simulated, scGAN-simulated, or the real dataset).
N (number of cells): Number of cells used for the analysis.
AUPRC: Area under the precision-recall curve.
Precision at k per gene (top TF consistency): Precision at K per gene (Precision at K when finding top 1 TFs, top 2 TFs, ... for each gene).
Note: In this analysis GRNBoost2 was not provided with a list of TFs to make it consistent with other GRN inference methods.
* CeSpGRN was benchmarked on a subset of the data due to its high computational cost. This subset contains 87 TFs and 100 target genes across 1000 cells.

## Sheet: Sheet4_PBMC-ALL_GRNInference
Dataset	Imposed GRN	GRN Evaluated On	GRN Inference Algorithm	Data Source	N (number of cells)	AUPRC	Precision at k per gene (top TF consistency)
							k = 1	k = 2	k = 3	k = 4	k = 5
PBMC-ALL	For each gene, the top TFs ranked as 1, 3, 5, 7, 9	The imposed GRN (positive control)	PIDC	GRouNdGAN	67579	0.6	0.724175	0.723642	0.716365	0.664803	0.584026
			GENIE3			0.46	0.645367	0.617146	0.592829	0.530351	0.459212
			PPCOR			0.19	0.503727	0.409478	0.337238	0.284345	0.246219
			GRNBoost2			0.53	0.705005	0.675719	0.642173	0.580937	0.512886
			CeSpGRN*		1000	0.2	0.340659	0.269231	0.230769	0.192308	0.167033
			Random baseline	N/A	N/A	0.08	0.0166667	0.0333333	0.05	0.0666667	0.0833333
			GRNBoost2	Real data	67579	0.26	0.406816	0.36688	0.368122	0.356763	0.340788
		The unimposed GRN (negative control): For each gene, the top TFs ranked as 2, 4, 6, 8, 10	PIDC	GRouNdGAN	67579	0.08	0.0340426	0.0468085	0.0478723	0.0476064	0.0487234
			GENIE3			0.1	0.0473118	0.0747312	0.104659	0.110215	0.118495
			PPCOR			0.09	0.0451613	0.0688172	0.0706093	0.0774194	0.0808602
			GRNBoost2			0.11	0.0361702	0.0531915	0.0638298	0.0656915	0.0734043
			CeSpGRN*		1000	0.1	0.0879121	0.10989	0.120879	0.120879	0.10989
			Random baseline	N/A	N/A	0.08	0.0169492	0.0338983	0.0508475	0.0677966	0.0847458
			GRNBoost2	Real data	67579	0.17	0.216129	0.254839	0.252688	0.251882	0.250323
Legend: Performance of different GRN inference methods in reconstructing the imposed GRN vs. unimposed GRN using PBMC-ALL.
Imposed GRN: The GRN imposed by GRouNdGAN when simulating data.
GRN Evaluated On: The GRN used as ground truth when evaluating the performance of different GRN inference methods.
Data Source: Source of single-cell RNA-seq dataset (GRouNdGAN-simulated, scGAN-simulated, or the real dataset).
N (number of cells): Number of cells used for the analysis.
AUPRC: Area under the precision-recall curve.
Precision at k per gene (top TF consistency): Precision at K per gene (Precision at K when finding top 1 TFs, top 2 TFs, ... for each gene).
Note: In this analysis GRNBoost2 was not provided with a list of TFs to make it consistent with other GRN inference methods.
* CeSpGRN was benchmarked on a subset of the data due to its high computational cost. This subset contains 63 TFs and 100 target genes across 1000 cells.

## Sheet: Sheet5_PBMC-CTL-GRNDensities
Dataset	Num TFs per gene in the imposed GRN	GRN Inference Algorithm	Data Source	N (number of cells)	AUPRC	Precision at k per gene (top TF consistency)
						k=1	k=2	k=3	k=4	k=5	k=6	k=7	k=8	k=9	k=10	k=11	k=12	k=13	k=14	k=15
PBMC-CTL	15	GRNBoost2	GRouNdGAN	19773	0.74	0.9238	0.9028	0.9002	0.895	0.8824	0.8726	0.8635	0.8496	0.836	0.8168	0.7946	0.7701	0.7453	0.7191	0.6948
			scGAN		0.39	0.5138	0.5105	0.5271	0.5403	0.545	0.5455	0.547	0.5443	0.5408	0.5357	0.5341	0.5289	0.5227	0.5165	0.5112
			Real data		0.61	0.9061	0.8912	0.8821	0.8718	0.8634	0.8497	0.8357	0.826	0.8119	0.7967	0.7832	0.7663	0.7495	0.7324	0.7134
		Random baseline	N/A	N/A	0.16	0.0105	0.0211	0.0316	0.0421	0.0526	0.0632	0.0737	0.0842	0.0947	0.1053	0.1158	0.1263	0.1368	0.1474	0.1579
	10	GRNBoost2	GRouNdGAN	19773	0.73	0.9492	0.921	0.9009	0.8845	0.8654	0.8385	0.8039	0.7627	0.7218	0.6772
			scGAN		0.3	0.3978	0.4	0.4077	0.4146	0.4181	0.4177	0.4158	0.4075	0.4036	0.3965
			Real data		0.51	0.8376	0.795	0.7797	0.7613	0.7445	0.7217	0.7023	0.6851	0.6632	0.6421
		Random baseline	N/A	N/A	0.11	0.0105	0.0211	0.0316	0.0421	0.0526	0.0632	0.0737	0.0842	0.0947	0.1053
	5	GRNBoost2	GRouNdGAN	19773	0.64	0.8918	0.8201	0.7586	0.6959	0.6192
			scGAN		0.17	0.2329	0.234	0.2318	0.2354	0.2353
			Real data		0.36	0.6733	0.6142	0.5765	0.5458	0.5086
		Random baseline	N/A	N/A	0.05	0.0106	0.0213	0.0319	0.0426	0.0532
	3	GRNBoost2	GRouNdGAN	19773	0.61	0.8778	0.7814	0.6656
			scGAN		0.1	0.1586	0.1553	0.1476
			Real data		0.27	0.5441	0.4708	0.4273
		Random baseline	N/A	N/A	0.03	0.0109	0.0217	0.0326
Legend: Performance of GRNBoost2 in reconstructing the imposed GRN for different GRN densities and options.
Imposed GRN: The GRN imposed by GRouNdGAN when simulating data.
GRN Evaluated On: The GRN used as ground truth when evaluating the performance of different GRN inference methods.
Data Source: Source of single-cell RNA-seq dataset (GRouNdGAN-simulated, scGAN-simulated, or the real dataset).
N (number of cells): Number of cells used for the analysis.
AUPRC: Area under the precision-recall curve.
Precision at k per gene (top TF consistency): Precision at K per gene (Precision at K when finding top 1 TFs, top 2 TFs, ... for each gene).
Note: In this analysis GRNBoost2 was provided with a list of TFs.

## Sheet: Sheet6_BoneMarrow_GRNDensities
Dataset	Num TFs per gene in the imposed GRN	GRN Inference Algorithm	Data Source	N (number of cells)	AUPRC	Precision at k per gene (top TF consistency)
						k=1	k=2	k=3	k=4	k=5	k=6	k=7	k=8	k=9	k=10	k=11	k=12	k=13	k=14	k=15
BoneMarrow	15	GRNBoost2	GRouNdGAN	2230	0.7	0.993428	0.971522	0.948521	0.927985	0.902519	0.880248	0.857925	0.836665	0.815383	0.791457	0.76969	0.742516	0.717584	0.691832	0.665863
			scGAN		0.49	0.814896	0.779299	0.741512	0.710296	0.684337	0.663198	0.634017	0.609666	0.586832	0.566703	0.545554	0.527108	0.51049	0.497262	0.482001
			Real data		0.59	0.930997	0.908543	0.892296	0.86747	0.849069	0.827309	0.806134	0.786829	0.764026	0.740526	0.720701	0.700894	0.680597	0.660773	0.643008
		Random baseline	N/A	N/A	0.17	0.0114943	0.0229885	0.0344828	0.045977	0.0574713	0.0689655	0.0804598	0.091954	0.103448	0.114943	0.126437	0.137931	0.149425	0.16092	0.172414
	10	GRNBoost2	GRouNdGAN	2230	0.72	0.987952	0.968784	0.94341	0.914294	0.886747	0.858525	0.826318	0.790526	0.751247	0.706681
			scGAN		0.43	0.736035	0.691676	0.650602	0.615827	0.582475	0.551661	0.522766	0.494934	0.470123	0.448193
			Real data		0.53	0.891566	0.855422	0.825484	0.792169	0.760131	0.728003	0.695979	0.665526	0.635633	0.6046
		Random baseline	N/A	N/A	0.11	0.0114943	0.0229885	0.0344828	0.045977	0.0574713	0.0689655	0.0804598	0.091954	0.103448	0.114943
	5	GRNBoost2	GRouNdGAN	2230	0.73	0.990142	0.95126	0.899233	0.840909	0.771303
			scGAN		0.34	0.6046	0.535049	0.484118	0.443866	0.403724
			Real data		0.42	0.7908	0.715772	0.664111	0.611993	0.563636
		Random baseline	N/A	N/A	0.06	0.0114943	0.0229885	0.0344828	0.045977	0.0574713
	3	GRNBoost2	GRouNdGAN	2230	0.69	0.967141	0.893757	0.79299
			scGAN		0.28	0.499452	0.429901	0.369478
			Real data		0.33	0.682366	0.589814	0.522819
		Random baseline	N/A	N/A	0.03	0.0114943	0.0229885	0.0344828
Legend: Performance of GRNBoost2 in reconstructing the imposed GRN for different GRN options.
Imposed GRN: The GRN imposed by GRouNdGAN when simulating data.
GRN Evaluated On: The GRN used as ground truth when evaluating the performance of different GRN inference methods.
Data Source: Source of single-cell RNA-seq dataset (GRouNdGAN-simulated, scGAN-simulated, or the real dataset).
N (number of cells): Number of cells used for the analysis.
AUPRC: Area under the precision-recall curve.
Precision at k per gene (top TF consistency): Precision at K per gene (Precision at K when finding top 1 TFs, top 2 TFs, ... for each gene).
Note: In this analysis GRNBoost2 was provided with a list of TFs.

## Sheet: Sheet7_PosNegGRN-Swapped
Dataset	Imposed GRN	GRN Evaluated On	GRN Inference Algorithm	Data Source	N (number of cells)	AUPRC	Precision at k per gene (top TF consistency)
							k = 1	k = 2	k = 3	k = 4	k = 5
PBMC-CTL	For each gene, the top TFs ranked as 2, 4, 6, 8, 10	The imposed GRN (positive control)	GRNBoost2	GRouNdGAN	19773	0.7	0.945916	0.893488	0.84621	0.781733	0.686093
				scGAN		0.14	0.189845	0.193709	0.199043	0.203366	0.204415
				Real data		0.24	0.359823	0.34713	0.346946	0.349614	0.347461
			Random baseline	N/A	N/A	0.05	0.0106383	0.0212766	0.0319149	0.0425532	0.0531915
		The unimposed GRN (for each gene, the top TFs ranked as 1, 3, 5, 7, 9)	GRNBoost2	GRouNdGAN	19773	0.12	0.00662252	0.0231788	0.0360559	0.0513245	0.0785872
				scGAN		0.14	0.189845	0.193709	0.199043	0.203366	0.206181
				Real data		0.24	0.359823	0.34713	0.346946	0.349614	0.347461
			Random baseline	N/A	N/A	0.05	0.0106383	0.0212766	0.0319149	0.0425532	0.0531915
	For each gene, the top TFs ranked as 1, 3, 5, 7, 9	The imposed GRN (positive control)	GRNBoost2	GRouNdGAN	19773	0.68	0.928256	0.87638	0.825607	0.757726	0.668874
				scGAN		0.15	0.207506	0.20585	0.208977	0.211921	0.214349
				Real data		0.28	0.477925	0.448124	0.433039	0.412252	0.397351
			Random baseline	N/A	N/A	0.05	0.0106383	0.0212766	0.0319149	0.0425532	0.0531915
		The unimposed GRN (for each gene, the top TFs ranked as 2, 4, 6, 8, 10)	GRNBoost2	GRouNdGAN	19773	0.12	0.00551876	0.0160044	0.0290655	0.0493929	0.0739514
				scGAN		0.15	0.207506	0.20585	0.208977	0.212196	0.216556
				Real data		0.28	0.477925	0.448124	0.433039	0.412252	0.397572
			Random baseline	N/A	N/A	0.05	0.0106383	0.0212766	0.0319149	0.0425532	0.0531915
PBMC-ALL	For each gene, the top TFs ranked as 2, 4, 6, 8, 10	The imposed GRN (positive control)	GRNBoost2	GRouNdGAN	67579	0.35	0.592553	0.580851	0.520213	0.4625	0.407447
				scGAN		0.16	0.205319	0.231383	0.223759	0.219947	0.213191
				Real data		0.24	0.404301	0.37043	0.359857	0.345161	0.333333
			Random baseline	N/A	N/A	0.08	0.0169492	0.0338983	0.0508475	0.0677966	0.0847458
		The unimposed GRN (for each gene, the top TFs ranked as 1, 3, 5, 7, 9)	GRNBoost2	GRouNdGAN	67579	0.12	0.00860215	0.0419355	0.0566308	0.0725806	0.0896774
				scGAN		0.17	0.245161	0.266129	0.253763	0.244355	0.233118
				Real data		0.24	0.404301	0.37043	0.359857	0.345161	0.333333
			Random baseline	N/A	N/A	0.08	0.0166667	0.0333333	0.05	0.0666667	0.0833333
	For each gene, the top TFs ranked as 1, 3, 5, 7, 9	The imposed GRN (positive control)	GRNBoost2	GRouNdGAN	67579	0.52	0.691161	0.665069	0.633298	0.564164	0.4918
				scGAN		0.18	0.237487	0.253461	0.256656	0.24574	0.235357
				Real data		0.26	0.406816	0.36688	0.368122	0.356763	0.340788
			Random baseline	N/A	N/A	0.08	0.0166667	0.0333333	0.05	0.0666667	0.0833333
		The unimposed GRN (for each gene, the top TFs ranked as 2, 4, 6, 8, 10)	GRNBoost2	GRouNdGAN	67579	0.12	0.0404255	0.0792553	0.0755319	0.0824468	0.0982979
				scGAN		0.16	0.205319	0.231383	0.223759	0.219947	0.213191
				Real data		0.26	0.406816	0.36688	0.368122	0.356763	0.340788
			Random baseline	N/A	N/A	0.08	0.0169492	0.0338983	0.0508475	0.0677966	0.0847458
BoneMarrow	For each gene, the top TFs ranked as 2, 4, 6, 8, 10	The imposed GRN (positive control)	GRNBoost2	GRouNdGAN	2230	0.76	0.982475	0.96057	0.912377	0.857886	0.786418
				scGAN		0.2	0.311062	0.31161	0.296824	0.286418	0.271194
				Real data		0.24	0.293538	0.351041	0.35962	0.357612	0.342826
			Random baseline	N/A	N/A	0.06	0.0114943	0.0229885	0.0344828	0.045977	0.0574713
		The unimposed GRN (for each gene, the top TFs ranked as 1, 3, 5, 7, 9)	GRNBoost2	GRouNdGAN	2230	0.08	0.00219058	0.00711939	0.0251917	0.0397043	0.0580504
				scGAN		0.2	0.309967	0.311062	0.296459	0.286145	0.270975
				Real data		0.24	0.293538	0.351041	0.35962	0.357612	0.342826
			Random baseline	N/A	N/A	0.06	0.0114943	0.0229885	0.0344828	0.045977	0.0574713
	For each gene, the top TFs ranked as 1, 3, 5, 7, 9	The imposed GRN (positive control)	GRNBoost2	GRouNdGAN	2230	0.77	0.992333	0.967141	0.92625	0.881161	0.810515
				scGAN		0.23	0.424973	0.380066	0.353779	0.329409	0.311281
				Real data		0.29	0.598028	0.504381	0.465863	0.434556	0.417306
			Random baseline	N/A	N/A	0.06	0.0114943	0.0229885	0.0344828	0.045977	0.0574713
		The unimposed GRN (for each gene, the top TFs ranked as 2, 4, 6, 8, 10)	GRNBoost2	GRouNdGAN	2230	0.08	0.00328587	0.00711939	0.0270172	0.0460022	0.0626506
				scGAN		0.23	0.424973	0.380066	0.354144	0.329682	0.311501
				Real data		0.29	0.598028	0.504381	0.465863	0.434556	0.417306
			Random baseline	N/A	N/A	0.06	0.0114943	0.0229885	0.0344828	0.045977	0.0574713
Legend: Performance of GRNBoost2 in reconstructing the imposed GRN vs. unimposed GRN.
Imposed GRN: The GRN imposed by GRouNdGAN when simulating data.
GRN Evaluated On: The GRN used as ground truth when evaluating the performance of different GRN inference methods.
Data Source: Source of single-cell RNA-seq dataset (GRouNdGAN-simulated, scGAN-simulated, or the real dataset).
N (number of cells): Number of cells used for the analysis.
AUPRC: Area under the precision-recall curve.
Precision at k per gene (top TF consistency): Precision at K per gene (Precision at K when finding top 1 TFs, top 2 TFs, ... for each gene).
Note: In this analysis GRNBoost2 was provided with a list of TFs.

## Sheet: Sheet8_PBMC-CTL-GRNTypes
Dataset	Imposed GRN	Total Number of TFs in the GRN	Total number of target genes in the GRN	Method for finding the input GRN (imposed by GRouNdGAN)	GRN Inference Algorithm	Data Source	N (number of cells)	AUPRC (for GRN inference)	Resembelance to real data (on training data)					Resembelance to real data (on testing data)
									RF AUROC score	Cosine distance	Euclidean distance	miLISI	MMD	RF AUROC score	Cosine distance	Euclidean distance	miLISI	MMD
PBMC-CTL	For each gene, the top TFs ranked as 1, 3, 5, 7, 9	95	905	GRNBoost2	GRNBoost2	GRouNdGAN	19773	0.68	0.6	0.000187635	111.607	1.89821	0.0166496	0.62	0.00120044	254.687	1.87574	0.0381718
				N/A	Random baseline	N/A	N/A	0.05	N/A					N/A
				N/A	GRNBoost2	Real data	19773	0.28
	For each gene, the top TFs ranked as 1, 3, 5, 7, 9	95	905	PPCOR	GRNBoost2	GRouNdGAN	19773	0.58	0.7	0.000401616	143.295	1.82753	0.0349525	0.73	0.000936508	219.892	1.82146	0.0391635
				N/A	Random baseline	N/A	N/A	0.05	N/A					N/A
				N/A	GRNBoost2	Real data	19773	0.16
	For each gene, 5 random TFs were selected	73	905	Random GRN 1	GRNBoost2	GRouNdGAN	19773	0.62	0.98	0.034795	1339.69	1.16882	0.666059	0.98	0.0327643	1306.85	1.16692	0.415732
				N/A	Random baseline	N/A	N/A	0.07	N/A					N/A
				N/A	GRNBoost2	Real data	19773	0.14
	For each gene, 5 random TFs were selected	88	905	Random GRN 2	GRNBoost2	GRouNdGAN	19773	0.51	0.91	0.00510699	509.742	1.53038	0.165634	0.91	0.010312	728.588	1.63878	0.146045
				N/A	Random baseline	N/A	N/A	0.06	N/A					N/A
				N/A	GRNBoost2	Real data	19773	0.11
Legend: Performance of different GRN inference methods in reconstructing different GRNs.
Imposed GRN: The GRN imposed by GRouNdGAN when simulating data.
Total Number of TFs in the GRN: Number of TFs in the imposed GRN.
Total number of target genes in the GRN: Number of target genes in the imposed GRN.
Method for finding the input GRN (imposed by GRouNdGAN): Inference method used to infer the scaffold GRN from experimental data, which was then inputted to GRouNdGAN and was imposed on the simulated data.
Data Source: Source of single-cell RNA-seq dataset (GRouNdGAN-simulated, scGAN-simulated, or the real dataset).
N (number of cells): Number of cells used for the analysis.
AUPRC: Area under the precision-recall curve.
RF AUROC score: AUROC score of a Random Forest classifier tasked to predict cell labels (simulated/real). A value closer to 0.5 is better. The RF was trained and tested on shuffled real/generated data using a 70/30 train/test split.
Cosine distance: Cosine distance between the centroids of the real cells and the simulated cells.
Euclidean distance: Euclidean distance between the centroid of the real cells and the simulated cells.
miLISI: Mean integration Local Inverse Simpon's Index (iLISI) score. It was obtained by taking the mean of all iLISI scores of real and generated cells. LISI was computed using the 2D coordinates of a t-SNE embeddings jointly fitted on real and generated cells.
MMD: Maximum Mean Discrepancy between real and generated cell distributions.
Note: In this analysis GRNBoost2 was not provided with a list of TFs to make it consistent with other GRN inference methods.
